# Supplementary material for: DIAG: A Framework for Evaluating Whole-Genome Amplification Quality in Single-Cell SNV Analysis
Source: Biology (Basel). 2026 May 18;15(10):800. doi: 10.3390/biology15100800 (PMC13203589; doi:10.3390/biology15100800)
Supplement: Supplementary file 1 [file biology-15-00800-s001.zip]

Archive with 1 entries (1 files):
- biology-4220454-supplementary.pdf
